# Supplementary material for: The Application of Organic Matter Temporarily Shifts Carrot Prokaryotic Communities in the Endosphere but Not in the Rhizosphere
Source: Microorganisms. 2023 Sep 23;11(10):2377. doi: 10.3390/microorganisms11102377 (PMC10608867; doi:10.3390/microorganisms11102377)
Supplement: Supplementary file 1 [file microorganisms-11-02377-s001.zip]

Archive with 1 entries (1 files):
- microorganisms-2615485-supplementary.pdf
